# Supplementary material for: Episomal Vectors for Stable Production of Recombinant Proteins and Engineered Antibodies
Source: Antibodies (Basel). 2024 Mar 11;13(1):18. doi: 10.3390/antib13010018 (PMC10967652; doi:10.3390/antib13010018)
Supplement: Supplementary file 1 [file antibodies-13-00018-s001.zip]

Archive with 1 entries (1 files):
- antibodies-2879012-supplementary.pdf
